# Supplementary material for: Integrated Omics-Based Discovery of Bioactive Halogenated Metabolites from the Deep-Sea Streptomyces sp. B188M101
Source: Mar Drugs. 2025 Sep 19;23(9):362. doi: 10.3390/md23090362 (PMC12471526; doi:10.3390/md23090362)
Supplement: Supplementary file 1 [file marinedrugs-23-00362-s001.zip]

Archive with 1 entries (1 files):
- marinedrugs-3850075-SI.pdf
